# Supplementary material for: Development and Validation of the Interpreting Learning Engagement Scale (ILES)
Source: Behav Sci (Basel). 2024 Dec 28;15(1):16. doi: 10.3390/bs15010016 (PMC11759842; doi:10.3390/bs15010016)
Supplement: Supplementary file 1 [file behavsci-15-00016-s001.zip]

Archive with 1 entries (1 files):
- behavsci-3303198-supplementary.pdf
